# Supplementary material for: Characterization of a Centrifugal Microfluidic Orthogonal Flow Platform
Source: Micromachines (Basel). 2022 Mar 20;13(3):487. doi: 10.3390/mi13030487 (PMC8950265; doi:10.3390/mi13030487)
Supplement: Supplementary file 1 [file micromachines-13-00487-s001.zip]

Archive with 1 entries (1 files):
- micromachines-1603334-supplementary.pdf
